# Supplementary material for: The Effects of Cathepsin B Inhibition in the Face of Diffuse Traumatic Brain Injury and Secondary Intracranial Pressure Elevation
Source: Biomedicines. 2024 Jul 19;12(7):1612. doi: 10.3390/biomedicines12071612 (PMC11274534; doi:10.3390/biomedicines12071612)
Supplement: Supplementary file 1 [file biomedicines-12-01612-s001.zip]

Archive with 4 entries (4 files):
- Figure S1. Full Blot Representative Westerns.pdf
- Suppl. Table S1.pdf
- Suppl. Table S2.xlsx
- Suppl. Table S3.xlsx
